# Supplementary material for: Distribution and Diversity of Cytochrome P450 Monooxygenases in the Fungal Class Tremellomycetes
Source: Int J Mol Sci. 2019 Jun 13;20(12):2889. doi: 10.3390/ijms20122889 (PMC6627453; doi:10.3390/ijms20122889)
Supplement: Supplementary file 1 [file ijms-20-02889-s001.zip]

Archive with 3 entries (3 files):
- Supplementary Information/Figure S1.pdf
- Supplementary Information/Supplementary Dataset 1.docx
- Supplementary Information/Supplementary Dataset 2.xlsx
