# Supplementary material for: Distribution and Diversity of Cytochrome P450 Monooxygenases in the Fungal Class Tremellomycetes
Source: Int J Mol Sci. 2019 Jun 13;20(12):2889. doi: 10.3390/ijms20122889 (PMC6627453; doi:10.3390/ijms20122889)
Supplement: Supplementary file 1 [file ijms-20-02889-s001.zip › Supplementary Information/Supplementary Dataset 2.xlsx]

## Sheet: Sheet1
CYP family and subfamily level comparative analysis in the species of Tremellomycetes.
CYP family	CYP subfamily	Kockovaella imperatae NRRL Y-17943 v1.0	Naematella encephela UCDFST 68-887.2 v1.0	Trichosporon asahii var. asahii CBS 2479	Trichosporon asahii var. asahii CBS 8904	Trichosporon oleaginosus IBC0246 v1.0	Tremella mesenterica Fries v1.0	C. neoformans var. neoformans JEC21	C. neoformans var. neoformans B-3501A	C. neoformans var. grubii H99	C. wieringae	C. curvatus	Naganishia vishniacii	C. amylolentus CBS 6273	C. terricola	C. gattii E566	C. gattii EJB2	C. gattii NT-10	C. gattii VGII 2001/935-1	C. gattii VGII 99/473	C. gattii VGII CBS 10090	C. gattii VGII R265	C. gattii VGIV IND107	C. gattii WM276	No of P450s in a family
CYP5028	C										1														1
CYP504	C			1	1	1						1													4
CYP505	AD			2	2	1						1													6
	AE			1	1																				2
	AF			1	1																				2
	W										1		1												2
CYP5139	AH													1											1
	AJ					1						1													2
	AK													3											3
	AL													1											1
	AM													1											1
	AN					1						1													2
	AP					1						1													2
	AQ					1						1													2
	AR					1						1													2
	AS										1				1										2
	AT			1	1	1						1													4
	AU			1	1	1						1													4
	AV			1	1																				2
	AW			1	1																				2
	AX			1	1																				2
	B	1	1				1	1	1	1				3		1	1	1	1	1	1	1	1	1	18
	T												1												1
CYP51	F	1	1	1	1	1	1	1	1	1	1	1	1	1	1	1	1	1	1	1	1	1	1	1	23
CYP5215	A							1	1	1				1		1	1	1	1	1	1	1		1	12
	B						1																		1
CYP5216	A		1					1	1	1						1	1	1	1	1	1	1	1	1	13
	B						1																		1
CYP5231	B												1												1
CYP5393	A						2																		2
	B		1																						1
CYP5394	A						1																		1
CYP53	A			1	1	1																			3
CYP55	A			1	1										1										3
CYP5660	B														1										1
CYP5698	A												1		1										2
	B												1												1
CYP5699	A												1												1
	B										1														1
CYP5700	A					1							1												2
	B											1													1
CYP5701	A												1												1
	B														1										1
	C										1														1
CYP5702	A										1	1	1		1										4
CYP5703	A												1												1
CYP5704	A												1												1
	B														1										1
	C										1														1
CYP5767	A		1																						1
CYP5878	A					1						1													2
	B					1						1													2
	C			1	1																				2
CYP5879	A														1										1
CYP5880	A														1										1
CYP5881	A														3										3
CYP5882	A					1						1													2
CYP5886	A			1	1																				2
CYP5887	A			1	1																				2
CYP5888	A	1																							1
CYP5889	A	1																							1
	B		1																						1
	C		1																						1
CYP5890	A	1																							1
CYP5891	A	1																							1
	B		1																						1
CYP5892	A	1																							1
CYP5893	A	2																							2
CYP5894	A		1																						1
CYP61	A	1	1	1	1	1	1	1	1	1	1	1	1	1	1	1	1	1	1	1	1	1	1	1	23
CYP62	U														1										1
CYP687	A														1										1
Total number of P450s in a species		10	10	17	17	16	8	5	5	5	9	16	13	12	16	5	5	5	5	5	5	5	4	5	203

## Sheet: Sheet2
				Heatmap of presence or absence of cytochrome P450 families in 23 species of Tremellomycetes. The data have been represented as -3 for gene absence (green) and 3 for gene presence (red).
					Kockovaella imperatae NRRL Y-17943 v1.0	Trichosporon asahii var. asahii CBS 2479	Trichosporon asahii var. asahii CBS 8904	Trichosporon oleaginosus IBC0246 v1.0	Tremella mesenterica Fries v1.0	Naematella encephela UCDFST 68-887.2 v1.0	C. curvatus	C. terricola	C. wieringae	C. amylolentus CBS 6273	Naganishia vishniacii	C. neoformans var. neoformans B-3501A	C. neoformans var. neoformans JEC21	C. neoformans var. grubii H99	C. gattii E566	C. gattii EJB2	C. gattii NT-10	C. gattii VGII 2001/935-1	C. gattii VGII 99/473	C. gattii VGII CBS 10090	C. gattii VGII R265	C. gattii VGIV IND107	C. gattii WM276
				CYP5028	-3	-3	-3	-3	-3	-3	-3	-3	3	-3	-3	-3	-3	-3	-3	-3	-3	-3	-3	-3	-3	-3	-3
				CYP504	-3	3	3	3	-3	-3	3	-3	-3	-3	-3	-3	-3	-3	-3	-3	-3	-3	-3	-3	-3	-3	-3
				CYP505	-3	3	3	3	-3	-3	3	-3	3	-3	3	-3	-3	-3	-3	-3	-3	-3	-3	-3	-3	-3	-3
				CYP5139	3	3	3	3	3	3	3	3	3	3	3	3	3	3	3	3	3	3	3	3	3	3	3
				CYP51	3	3	3	3	3	3	3	3	3	3	3	3	3	3	3	3	3	3	3	3	3	3	3
				CYP5215	-3	-3	-3	-3	3	-3	-3	-3	-3	3	-3	3	3	3	3	3	3	3	3	3	3	-3	3
				CYP5216	-3	-3	-3	-3	3	3	-3	-3	-3	-3	-3	3	3	3	3	3	3	3	3	3	3	3	3
				CYP5231	-3	-3	-3	-3	-3	-3	-3	-3	-3	-3	3	-3	-3	-3	-3	-3	-3	-3	-3	-3	-3	-3	-3
				CYP5393	-3	-3	-3	-3	3	3	-3	-3	-3	-3	-3	-3	-3	-3	-3	-3	-3	-3	-3	-3	-3	-3	-3
				CYP5394	-3	-3	-3	-3	3	-3	-3	-3	-3	-3	-3	-3	-3	-3	-3	-3	-3	-3	-3	-3	-3	-3	-3
				CYP53	-3	3	3	3	-3	-3	-3	-3	-3	-3	-3	-3	-3	-3	-3	-3	-3	-3	-3	-3	-3	-3	-3
				CYP55	-3	3	3	-3	-3	-3	-3	3	-3	-3	-3	-3	-3	-3	-3	-3	-3	-3	-3	-3	-3	-3	-3
				CYP5660	-3	-3	-3	-3	-3	-3	-3	3	-3	-3	-3	-3	-3	-3	-3	-3	-3	-3	-3	-3	-3	-3	-3
				CYP5698	-3	-3	-3	-3	-3	-3	-3	3	-3	-3	3	-3	-3	-3	-3	-3	-3	-3	-3	-3	-3	-3	-3
				CYP5699	-3	-3	-3	-3	-3	-3	-3	-3	3	-3	3	-3	-3	-3	-3	-3	-3	-3	-3	-3	-3	-3	-3
				CYP5700	-3	-3	-3	3	-3	-3	3	-3	-3	-3	3	-3	-3	-3	-3	-3	-3	-3	-3	-3	-3	-3	-3
				CYP5701	-3	-3	-3	-3	-3	-3	-3	3	3	-3	3	-3	-3	-3	-3	-3	-3	-3	-3	-3	-3	-3	-3
				CYP5702	-3	-3	-3	-3	-3	-3	3	3	3	-3	3	-3	-3	-3	-3	-3	-3	-3	-3	-3	-3	-3	-3
				CYP5703	-3	-3	-3	-3	-3	-3	-3	-3	-3	-3	3	-3	-3	-3	-3	-3	-3	-3	-3	-3	-3	-3	-3
				CYP5704	-3	-3	-3	-3	-3	-3	-3	3	3	-3	3	-3	-3	-3	-3	-3	-3	-3	-3	-3	-3	-3	-3
				CYP5767	-3	-3	-3	-3	-3	3	-3	-3	-3	-3	-3	-3	-3	-3	-3	-3	-3	-3	-3	-3	-3	-3	-3
				CYP5878	-3	3	3	3	-3	-3	2	-3	-3	-3	-3	-3	-3	-3	-3	-3	-3	-3	-3	-3	-3	-3	-3
				CYP5879	-3	-3	-3	-3	-3	-3	-3	3	-3	-3	-3	-3	-3	-3	-3	-3	-3	-3	-3	-3	-3	-3	-3
				CYP5880	-3	-3	-3	-3	-3	-3	-3	3	-3	-3	-3	-3	-3	-3	-3	-3	-3	-3	-3	-3	-3	-3	-3
				CYP5881	-3	-3	-3	-3	-3	-3	-3	3	-3	-3	-3	-3	-3	-3	-3	-3	-3	-3	-3	-3	-3	-3	-3
				CYP5882	-3	-3	-3	3	-3	-3	3	-3	-3	-3	-3	-3	-3	-3	-3	-3	-3	-3	-3	-3	-3	-3	-3
				CYP5886	-3	3	3	-3	-3	-3	-3	-3	-3	-3	-3	-3	-3	-3	-3	-3	-3	-3	-3	-3	-3	-3	-3
				CYP5887	-3	3	3	-3	-3	-3	-3	-3	-3	-3	-3	-3	-3	-3	-3	-3	-3	-3	-3	-3	-3	-3	-3
				CYP5888	3	-3	-3	-3	-3	-3	-3	-3	-3	-3	-3	-3	-3	-3	-3	-3	-3	-3	-3	-3	-3	-3	-3
				CYP5889	3	-3	-3	-3	-3	3	-3	-3	-3	-3	-3	-3	-3	-3	-3	-3	-3	-3	-3	-3	-3	-3	-3
				CYP5890	3	-3	-3	-3	-3	-3	-3	-3	-3	-3	-3	-3	-3	-3	-3	-3	-3	-3	-3	-3	-3	-3	-3
				CYP5891	3	-3	-3	-3	-3	3	-3	-3	-3	-3	-3	-3	-3	-3	-3	-3	-3	-3	-3	-3	-3	-3	-3
				CYP5892	3	-3	-3	-3	-3	-3	-3	-3	-3	-3	-3	-3	-3	-3	-3	-3	-3	-3	-3	-3	-3	-3	-3
				CYP5893	3	-3	-3	-3	-3	-3	-3	-3	-3	-3	-3	-3	-3	-3	-3	-3	-3	-3	-3	-3	-3	-3	-3
				CYP5894	-3	-3	-3	-3	-3	3	-3	-3	-3	-3	-3	-3	-3	-3	-3	-3	-3	-3	-3	-3	-3	-3	-3
				CYP61	3	3	3	3	3	3	3	3	3	3	3	3	3	3	3	3	3	3	3	3	3	3	3
				CYP62	-3	-3	-3	-3	-3	-3	-3	3	-3	-3	-3	-3	-3	-3	-3	-3	-3	-3	-3	-3	-3	-3	-3
				CYP687	-3	-3	-3	-3	-3	-3	-3	3	-3	-3	-3	-3	-3	-3	-3	-3	-3	-3	-3	-3	-3	-3	-3

## Sheet: Sheet3
			CYP diversity percentage analysis in the species of Tremellomycetes.
			Species name	CYP count	CYP family count	CYP diversity percentage
			Trichosporon asahii var. asahii CBS 2479	17	10	58.8235
			Trichosporon asahii var. asahii CBS 8904	17	10	58.8235
			C. curvatus	16	9	56.25
			C. terricola	16	14	87.5
			Trichosporon oleaginosus IBC0246	16	9	56.25
			Naganishia vishniacii	13	12	92.3077
			C. amylolentus CBS 6273	12	8	66.6667
			Kockovaella imperatae NRRL Y-17943	10	9	90
			Naematella encephela UCDFST 68-887.2	10	10	100
			C. wieringae	9	9	100
			Tremella mesenterica Fries	8	7	87.5
			C. neoformans var. neoformans JEC21	5	5	100
			C. neoformans var. neoformans B-3501A	5	5	100
			C. neoformans var. grubii H99	5	5	100
			C. gattii E566	5	5	100
			C. gattii EJB2	5	5	100
			C. gattii NT-10	5	5	100
			C. gattii VGII 2001/935-1	5	5	100
			C. gattii VGII 99/473	5	5	100
			C. gattii VGII CBS 10090	5	5	100
			C. gattii VGII R265	5	5	100
			C. gattii WM276	5	5	100
			C. gattii VGIV IND107	4	4	100
